# Supplementary material for: Follistatin Is a Novel Chemoattractant for Migration and Invasion of Placental Trophoblasts of Mice
Source: Cells. 2022 Nov 29;11(23):3816. doi: 10.3390/cells11233816 (PMC9741044; doi:10.3390/cells11233816)
Supplement: Supplementary file 1 [file cells-11-03816-s001.zip]

Archive with 1 entries (1 files):
- cells-1949370-supplementary.pdf
